# Supplementary material for: Relationship between Cataract Surgery and Mortality in Elderly Patients with Cataract: Nationwide Population-Based Cohort Study in South Korea
Source: J Pers Med. 2021 Nov 1;11(11):1128. doi: 10.3390/jpm11111128 (PMC8625327; doi:10.3390/jpm11111128)
Supplement: Supplementary file 1 [file jpm-11-01128-s001.zip]

Archive with 1 entries (1 files):
- jpm-1428899-supplementary.pdf
